# Supplementary material for: Proteomic Analysis of Synovial Fibroblasts and Articular Chondrocytes Co-Cultures Reveals Valuable VIP-Modulated Inflammatory and Degradative Proteins in Osteoarthritis
Source: Int J Mol Sci. 2021 Jun 16;22(12):6441. doi: 10.3390/ijms22126441 (PMC8235106; doi:10.3390/ijms22126441)
Supplement: Supplementary file 1 [file ijms-22-06441-s001.zip]

Archive with 1 entries (1 files):
- ijms-1245412-supplementary.pdf
